# Supplementary material for: New Evidence on a Distinction between Aβ40 and Aβ42 Amyloids: Thioflavin T Binding Modes, Clustering Tendency, Degradation Resistance, and Cross-Seeding
Source: Int J Mol Sci. 2022 May 15;23(10):5513. doi: 10.3390/ijms23105513 (PMC9141448; doi:10.3390/ijms23105513)
Supplement: Supplementary file 1 [file ijms-23-05513-s001.zip]

Archive with 1 entries (1 files):
- ijms-1701700-supplementary.pdf
